# Supplementary material for: Interpretation of mRNA splicing mutations in genetic disease: review of the literature and guidelines for information-theoretical analysis
Source: F1000Res. 2014 Nov 18;3:282. [Version 1] doi: 10.12688/f1000research.5654.1 (PMC4329672; doi:10.12688/f1000research.5654.1)
Supplement: Dataset for mRNA splicing mutations in genetic disease — All data from the extensive review of the literature presented in the article are reported as Supplementary tables 1 through 10. The following data are provided: 1) articles referring to information theory as a tool for splice site mutation analysis; 2) complete list of reviewed variants; 3) indels, duplications and multinucleotide variants; 4) deleterious natural site variants; 5) branch point variants; 6–7) Types 1–3 cryptic splice site variants; 9) validated variants; 10) splicing mutation calculator data. [file f1000research-3-6038-s0000.tgz]

Archive with 1 entries (1 files):
- e0d3facd-5877-477e-9217-8c5aa68746f2_Supplementary-Tables-11112014.zip
